# Supplementary material for: Evaluating the effects of air cushions on body pressure distribution and thermal insulation in evacuation shelters: A randomized controlled crossover study
Source: PLOS Glob Public Health. 2025 Oct 6;5(10):e0005259. doi: 10.1371/journal.pgph.0005259 (PMC12500142; doi:10.1371/journal.pgph.0005259)
Supplement: S1 Table — Data were analyzed using a linear mixed-effects model, with a Bonferroni correction applied for multiple comparisons. Effect estimates (with 95% CIs and p-values) are shown. For Intervention, air cushions and urethane mats were compared, and for Period, the 3rd and 4th sessions were compared. P-value of less than 0.05 was considered statistically significant. (XLSX) [file pgph.0005259.s001.xlsx]

## Sheet: Sheet1
		Estimated mean								df		Effect size		AIC		BIC		95% Confidence Intervals								P value
		Plastic sheet		Blanket		Urethane mat		Air cushion				(pseudo-R2)						Intervention				Period				Intervention		Period
Spine Position
Body pressure		35.2		30.55		31.475		27.725		25.469		0.269361		384.062		390.974		2.052	−	5.448		-0.648	−	2.748		< 0.001		0.577
Contour area		2413.47		2592.5		2949.72		3267.7		54.842		0.246016		1065.39		1072.3		167.424	−	468.526		-155.276	−	145.826		< 0.001		1
Lateral position
Body pressure		34.15		29.875		29.75		27.175		31.668		0.309136		388.696		395.608		0.69	−	4.46		-1.96	−	1.81		< 0.001		1
Contour area		2825.93		2895.32		3217.47		3584.47		22.397		0.239121		1064.61		1071.53		212.026	−	521.974		-140.174	−	169.774		< 0.001		1
Subjective firmness		9.7		8.5		6.8		5		61.6		0.6889		256.195		263.197		0.935	−	2.765		-0.865	−	0.965		< 0.001		1
Comfort		0.55		1.85		3.45		5.1		36.376		0.7056		253.952		260.864		0.887	−	2.413		-0.913	−	0.613		< 0.001		1
